# Supplementary material for: An Ab Initio Investigation of the Geometries and Binding Strengths of Tetrel-, Pnictogen-, and Chalcogen-Bonded Complexes of CO2, N2O, and CS2 with Simple Lewis Bases: Some Generalizations
Source: Molecules. 2018 Sep 4;23(9):2250. doi: 10.3390/molecules23092250 (PMC6225110; doi:10.3390/molecules23092250)
Supplement: Supplementary file 1 [file molecules-23-02250-s001.zip]

Archive with 3 entries (2 files):
- molecules-352721-supplementary-original/
- molecules-352721-supplementary-original/SI-2_E -v-r curves.xls
- molecules-352721-supplementary-original/SI_1z_matrix-geoms.pdf
