# Supplementary material for: An Ab Initio Investigation of the Geometries and Binding Strengths of Tetrel-, Pnictogen-, and Chalcogen-Bonded Complexes of CO2, N2O, and CS2 with Simple Lewis Bases: Some Generalizations
Source: Molecules. 2018 Sep 4;23(9):2250. doi: 10.3390/molecules23092250 (PMC6225110; doi:10.3390/molecules23092250)
Supplement: Supplementary file 1 [file molecules-23-02250-s001.zip › molecules-352721-supplementary-original/SI-2_E -v-r curves.xls]

## Sheet: De
co_CBS.out:	-113.208
hcch_CBS.out:	-77.2226
nch_CBS.out:	-93.3176
nh3_CBS.out:	-56.5048
oh2_CBS.out:	-76.3768
ph3_CBS.out:	-342.717
sh2_CBS.out:	-398.968
		De				De					De
co2	-188.421			scs_ccsdt_CBS.out:	-833.584					-184.497
co2_co_ccsdt_z_CBS.out:	-301.631	4.89099		scs_co_S_ccsdt_z_CBS.out:	-946.793	2.98515			n2o_co_ccsdt_CBS.out:	-297.707	4.60684
co2_hcch_ccsdt_z_CBS.out:	-265.647	8.80893		scs_hcch_S_ccsdt_z_CBS.out:	-910.808	4.2742				-261.722	8.1438
co2_nch_ccsdt_z_CBS.out:	-281.742	9.1838		scs_nch_S_ccsdt_z_CBS.out:	-926.904	6.15654			n2o_nch_ccsdt_CBS.out:	-277.817	7.84361
co2_nh3_ccsdt_z_CBS.out:	-244.931	14.5263		scs_nh3_S_ccsdt_z_CBS.out:	-890.092	9.35806			no2_nh3_ccsdt_CBS.out:	-241.006	11.7937
co2_oh2_ccsdt_z_CBS.out:	-264.803	13.7728		scs_oh2_S_ccsdt_z_CBS.out:	-909.964	8.00683			n2o_oh2_ccsdt_CBS.out:	-260.878	12.4745
co2_ph3_ccsdt_z_CBS.out:	-531.141	6.25952		scs_ph3	-1176.3		6.74737		no2_ph3_ccsdt_CBS.out:	-527.216	5.92112
co2_sh2_S_ccsdt_z_CBS.out:	-587.391	7.81573		scs_sh2_S_ccsdt_z_CBS.out:	-1232.55	5.27619			n2o_sh2_ccsdt_CBS.out:	-583.467	7.24512
				the SCS:PH3 form a pnicogen bond instead of a chalcogen bond.
								n2o_n2_ccsdt_CBS.out:	-293.922

## Sheet: CO2-K
CO2...CO
HB-DISTANCE	DDISTANCE	TOTAL-ENERGY	EREL(KJ,MOL-1)
2.98895	-0.2	-301.505	0.711359
3.03895	-0.15	-301.505	0.369201
3.08895	-0.1	-301.505	0.151432
3.13895	-0.05	-301.505	0.0349703
3.18895	0	-301.505	4.70816e-05
3.23895	0.05	-301.505	0.0299527
3.28895	0.1	-301.505	0.110625
3.33895	0.15	-301.505	0.230314
3.38895	0.2	-301.505	0.379319
CO2...OH2
HB-DISTANCE	DDISTANCE	TOTAL-ENERGY	EREL(KJ,MOL-1)
2.55775	-0.2	-264.687	1.58042
2.60775	-0.15	-264.687	0.82169
2.65775	-0.1	-264.688	0.337472
2.70775	-0.05	-264.688	0.0779351
2.75775	0	-264.688	-3.50541e-06
2.80775	0.05	-264.688	0.0667715
2.85775	0.1	-264.688	0.247003
2.90775	0.15	-264.687	0.514421
2.95775	0.2	-264.687	0.84717
CO2....HCCH
HB-DISTANCE	DDISTANCE	TOTAL-ENERGY	EREL(KJ,MOL-1)
3.00094	-0.2	-265.536	1.10621
3.05094	-0.15	-265.536	0.574958
3.10094	-0.1	-265.536	0.236176
3.15094	-0.05	-265.536	0.0545719
3.20094	0	-265.536	4.17282e-07
3.25094	0.05	-265.536	0.0468843
3.30094	0.1	-265.536	0.173666
3.35094	0.15	-265.536	0.362297
3.40094	0.2	-265.536	0.597773
CO2....nch
HB-DISTANCE	DDISTANCE	TOTAL-ENERGY	EREL(KJ,MOL-1)
2.76203	-0.2	-281.625	1.11847
2.81203	-0.15	-281.625	0.581501
2.86203	-0.1	-281.625	0.238921
2.91203	-0.05	-281.625	0.0552439
2.96203	0	-281.625	3.13857e-07
3.01203	0.05	-281.625	0.0472515
3.06203	0.1	-281.625	0.175106
3.11203	0.15	-281.625	0.365254
3.16203	0.2	-281.625	0.602515
CO2…NH3
HB-DISTANCE	DDISTANCE	TOTAL-ENERGY	EREL(KJ,MOL-1)
2.72219	-0.2	-244.826	1.24966
2.77219	-0.15	-244.826	0.658658
2.82219	-0.1	-244.826	0.274546
2.87219	-0.05	-244.826	0.0647674
2.92219	0	-244.826	0.000442435
2.97219	0.05	-244.826	0.0561032
3.02219	0.1	-244.826	0.20917
3.07219	0.15	-244.826	0.440478
3.12219	0.2	-244.826	0.73296
CO2....SH2
HB-DISTANCE	DDISTANCE	TOTAL-ENERGY	EREL(KJ,MOL-1)
3.22489	-0.2	-587.284	0.733364
3.27489	-0.15	-587.284	0.385064
3.32489	-0.1	-587.284	0.15954
3.37489	-0.05	-587.284	0.0370062
3.42489	0	-587.284	3.70778e-06
3.47489	0.05	-587.284	0.0332238
3.52489	0.1	-587.284	0.123372
3.57489	0.15	-587.284	0.259074
3.62489	0.2	-587.284	0.430566
CO2…PH3
HB-DISTANCE	DDISTANCE	TOTAL-ENERGY	EREL(KJ,MOL-1)
3.32758	-0.2	-531.039	0.504081
3.37758	-0.15	-531.039	0.261799
3.42758	-0.1	-531.039	0.111942
3.47758	-0.05	-531.039	0.0308495
3.52758	0	-531.039	7.14722e-06
3.57758	0.05	-531.039	0.0262077
3.62758	0.1	-531.039	0.100975
3.67758	0.15	-531.039	0.215147
3.72758	0.2	-531.039	0.360439

## Sheet: CS2-K
CS2....CO
HB-DISTANCE	DDISTANCE	TOTAL-ENERGY	EREL(KJ,MOL-1)
3.32272	-0.2	-946.681	0.509211
3.37272	-0.15	-946.681	0.263353
3.42272	-0.1	-946.681	0.107695
3.47272	-0.05	-946.681	0.0248538
3.52272	0	-946.681	0.00010621
3.57272	0.05	-946.681	0.021087
3.62272	0.1	-946.681	0.0774919
3.67272	0.15	-946.681	0.160817
3.72272	0.2	-946.681	0.264105
CS2....OH2
HB-DISTANCE	DDISTANCE	TOTAL-ENERGY	EREL(KJ,MOL-1)
2.93224	-0.2	-909.862	1.01736
2.98224	-0.15	-909.862	0.541242
3.03224	-0.1	-909.862	0.233403
3.08224	-0.05	-909.862	0.0620923
3.13224	0	-909.862	7.60253e-05
3.18224	0.05	-909.862	0.0246026
3.23224	0.1	-909.862	0.116736
3.28224	0.15	-909.862	0.260801
3.33224	0.2	-909.862	0.443893
CS2...SH2
HB-DISTANCE	DDISTANCE	TOTAL-ENERGY	EREL(KJ,MOL-1)
3.56087	-0.2	-1232.46	0.578529
3.61087	-0.15	-1232.46	0.313843
3.66087	-0.1	-1232.46	0.139512
3.71087	-0.05	-1232.46	0.0398374
3.76087	0	-1232.46	0.00141041
3.81087	0.05	-1232.46	0.0128342
3.86087	0.1	-1232.46	0.0644611
3.91087	0.15	-1232.46	0.148193
3.96087	0.2	-1232.46	0.2571
CS2....nch
HB-DISTANCE	DDISTANCE	TOTAL-ENERGY	EREL(KJ,MOL-1)
3.08484	-0.2	-926.801	0.803266
3.13484	-0.15	-926.801	0.416865
3.18484	-0.1	-926.801	0.171156
3.23484	-0.05	-926.801	0.039547
3.28484	0	-926.801	3.32417e-05
3.33484	0.05	-926.801	0.033675
3.38484	0.1	-926.801	0.124819
3.43484	0.15	-926.801	0.260544
3.48484	0.2	-926.801	0.430234
CS2....HCCH
HB-DISTANCE	DDISTANCE	TOTAL-ENERGY	EREL(KJ,MOL-1)
3.36828	-0.2	-910.711	0.555338
3.41828	-0.15	-910.711	0.289004
3.46828	-0.1	-910.711	0.119005
3.51828	-0.05	-910.711	0.0275243
3.56828	0	-910.711	4.07088e-05
3.61828	0.05	-910.711	0.0237884
3.66828	0.1	-910.711	0.0881881
3.71828	0.15	-910.711	0.184434
3.76828	0.2	-910.711	0.305226
CS2....NH3
HB-DISTANCE	DDISTANCE	TOTAL-ENERGY	EREL(KJ,MOL-1)
3.10403	-0.2	-890.001	0.815359
3.15403	-0.15	-890.001	0.425471
3.20403	-0.1	-890.001	0.175523
3.25403	-0.05	-890.001	0.040834
3.30403	0	-890.001	0.000138567
3.35403	0.05	-890.001	0.035583
3.40403	0.1	-890.001	0.132464
3.45403	0.15	-890.001	0.27818
3.50403	0.2	-890.001	0.462491

## Sheet: N2O-K
n2o_co_ccsdt_CBS.out:
HB-DISTANCE	DDISTANCE	TOTAL-ENERGY	EREL(KJ,MOL-1)
2.97631	-0.2	-297.585	0.802932
3.02631	-0.15	-297.585	0.415656
3.07631	-0.1	-297.585	0.170049
3.12631	-0.05	-297.585	0.0390804
3.17631	0	-297.585	2.6304e-06
3.22631	0.05	-297.585	0.0337798
3.27631	0.1	-297.585	0.124561
3.32631	0.15	-297.585	0.259208
3.37631	0.2	-297.585	0.42687
n2o_nch_ccsdt_CBS.out:
HB-DISTANCE	DDISTANCE	TOTAL-ENERGY	EREL(KJ,MOL-1)
2.80237	-0.2	-277.705	1.12952
2.85237	-0.15	-277.705	0.58394
2.90237	-0.1	-277.705	0.238948
2.95237	-0.05	-277.705	0.0548994
3.00237	0	-277.705	2.62551e-05
3.05237	0.05	-277.705	0.0470229
3.10237	0.1	-277.705	0.173835
3.15237	0.15	-277.705	0.362084
3.20237	0.2	-277.705	0.596805
no2_nh3_ccsdt_CBS.out:
HB-DISTANCE	DDISTANCE	TOTAL-ENERGY	EREL(KJ,MOL-1)
2.82112	-0.2	-240.905	1.26483
2.87112	-0.15	-240.905	0.656982
2.92112	-0.1	-240.905	0.269915
2.97112	-0.05	-240.905	0.0625264
3.02112	0	-240.905	-1.88941e-06
3.07112	0.05	-240.905	0.0529195
3.12112	0.1	-240.905	0.196661
3.17112	0.15	-240.905	0.410847
3.22112	0.2	-240.905	0.678838
n2o_oh2_ccsdt_CBS.out:
HB-DISTANCE	DDISTANCE	TOTAL-ENERGY	EREL(KJ,MOL-1)
2.65479	-0.2	-260.767	1.31598
2.70479	-0.15	-260.767	0.669172
2.75479	-0.1	-260.767	0.268389
2.80479	-0.05	-260.767	0.0603527
2.85479	0	-260.767	1.35905e-05
2.90479	0.05	-260.767	0.0493229
2.95479	0.1	-260.767	0.176398
3.00479	0.15	-260.767	0.354823
3.05479	0.2	-260.767	0.563222
no2_ph3_ccsdt_CBS.out:
3.27923	-0.2	-527.119	0.760677
3.32923	-0.15	-527.119	0.395666
3.37923	-0.1	-527.119	0.162659
3.42923	-0.05	-527.119	0.0376171
3.47923	0	-527.119	-1.38497e-07
3.52923	0.05	-527.119	0.0322501
3.57923	0.1	-527.119	0.119303
3.62923	0.15	-527.119	0.248108
3.67923	0.2	-527.119	0.407192
NO2...SH2
HB-DISTANCE	DDISTANCE	TOTAL-ENERGY	EREL(KJ,MOL-1)
3.24374	-0.2	-583.364	0.509859
3.29374	-0.15	-583.364	0.261394
3.34374	-0.1	-583.364	0.103064
3.39374	-0.05	-583.364	0.0218481
3.44374	0	-583.364	-5.42347e-07
3.49374	0.05	-583.364	0.00918683
3.54374	0.1	-583.364	0.0242178
3.59374	0.15	-583.364	0.0702975
3.64374	0.2	-583.364	0.15018
	As the N···S distance increases, a SH···O HB is formed.
